# Supplementary material for: Acute coronary syndrome and its treatment outcomes in Ethiopia: a systematic review and meta-analysis
Source: J Pharm Policy Pract. 2023 Aug 7;16:98. doi: 10.1186/s40545-023-00603-7 (PMC10408155; doi:10.1186/s40545-023-00603-7)
Supplement: Supplementary file 2 — Additional file 2: Magnitudes of risk factors among Acute coronary syndrome in Ethiopia. [file 40545_2023_603_MOESM2_ESM.xlsx]

## Sheet: Additional file 11
		Additional file1 : Magnitudes of risk factors among Acute coronary syndrom in ethiopia
	Name first author	Year of publication	Study period	Study design	Reginal state			Sample size	Male	Female	HTN	DM	DYSL	Obesity	HF	SMOKING	EAP	P MI	FH CAD
	Desta DM(21)	2020	August 1, 2013–July 31, 2018	R. cross-sectional study	Tigray			151	109	42	70	52	51	9	9	18	16	35	11
	Bogale K(22)	2019	Jan 1-2012 to Dece 31, 2014	R. cross sectional	AA			124	94	30	76	26	16	N/A	10	18	8	20	N/A
	Tsegaye T(23)	2021	October 2017 to OCT 2019	R. cohort study	AA			471	315	156	308	272	N/A	N/A	211	188	N/A	N/A	N/A
	Hailu T(24)	2020	March 2017 and November 2018	R.cross sectional	AA			67	38	29	23	27	24	N/A	N/A	11	N/A	18	N/A
	Fanta K(25)	2021	March-2018 to Nov 2018	P.Observational	Oromia			181	113	68	79	46	87	N/A	N/A	29	N/A	37	45
	Giday A(26)	2013	six months in 2011/12	R.Crose sectional	AA			21	16	5	N/A	N/A	N/A	N/A	N/A	N.A	N/A	N/A	N/A
	Wakwaya R(27)	2019	September 21, 2018 to July 1, 2019	R.cros sectional	AA			40	29	11	24	23	9	11	N/A	12	N/A	4	2
	Mebrahatom G(28)	Un-published	January 2016 to February 2018	R.cros sectional	AA			142	99	43	101	51	31	N/A	N/A	18	N/A	47	N/A
	AA: Addis Ababa; ACS: Acute Coronary Syndrome; N/A: Not Applicable; DM: Diabitus milllitus,DYSL: Dyslipidemia;EAP: Exertional angina pectoris;HTN:Hypertension; PMI:Past history of myocardial infraction; FH CAD: Family history of coronary artery diseases; R: retrospective; P: prospective; UA: Unstable Angina
